# Supplementary material for: Long Noncoding RNA (lncRNA) CTTN-IT1 Elevates Skeletal Muscle Satellite Cell Proliferation and Differentiation by Acting as ceRNA for YAP1 Through Absorbing miR-29a in Hu Sheep
Source: Front Genet. 2020 Aug 7;11:843. doi: 10.3389/fgene.2020.00843 (PMC7427492; doi:10.3389/fgene.2020.00843)
Supplement: Supplementary file 3 [file Data_Sheet_1.FASTA]

>CTTN-IT1 [organism=Ovis aries]
GTCTCTGGAGCGGGCGCCTGGCCTCCCTGGGCCTCCCCCGGCAGCTCTCGCTGTTGACATGGCTGCTGTGACTGGAATAAGCCGCCTGCCTGCCTCTGAGGCCGGGAGAAAGGTGTTCGGTTGAGTGTGATTACTGGCCTTGGACCAGAGGGGCACAGGGCAGGCGTGTCCACATGTCTTTTGGGTCTCAGTTGTTGGAGTGTTCTTTGGGGTTTTGTTTTTGATGACCCTGTCTGCGTGTAACTCCACAACAAAGCAGACAGTACCTACAGGAAGCTGGAATCACAGAGGGTCTGGGTATATGCTCACATTCAGGAAGCTGGAATCACAGGGGTTCTGGGTGGTACTCAGGTTCAGGAAGCTGGAATCACGGGTTCTGGGTGTGTGCTCAGGTACACAGGAGGGTCTGGGTGGTGCTCAGATTCAGGAAGCTGGAATCACAGGAGGGTCTGGTTGTGTGCTGAGGTTCAGGAAGCTGGAATCACAGGGGTTCTGGGTGGTGCTCAGGTTCAGGAAGCTGGAATCACAGGAGGGTCTGAGTGGTGCTGAGGTTCAGGAAGCTGGAATCACTGGGGTTCTGGGTGTGTGCTCAGGTACGCAGGAGGGTCTGGGTGGTGCTCAGGTACACAGGAGGGACCGGGTGGTGCTCAGGTTCAGGAAGCTGGAATCCCAGGGGCTTTGGGTGGTGCTGGGAGTTGAGATGAAGAGTG
